# Supplementary material for: A comparative study of MLP and LSTM neural networks for shale gas production prediction based on numerical simulation data
Source: PLoS One. 2025 Nov 13;20(11):e0336782. doi: 10.1371/journal.pone.0336782 (PMC12614617; doi:10.1371/journal.pone.0336782)
Supplement: S1 File — (XLSX) [file pone.0336782.s001.xlsx]

## Sheet: shale_gas_data
Time（Days）	cluster	Fracturing stages	Fracture half-length	matrix porosity	Gas Production
1	3	10	110	0.06	366.588
2	3	10	110	0.06	171.378
3	3	10	110	0.06	169.679
4	3	10	110	0.06	630.04
5	3	10	110	0.06	778.964
6	3	10	110	0.06	878.837
7	3	10	110	0.06	937.129
8	3	10	110	0.06	984.554
9	3	10	110	0.06	1027.49
10	3	10	110	0.06	1065.98
11	3	10	110	0.06	1101.16
12	3	10	110	0.06	1133.61
13	3	10	110	0.06	1163.85
14	3	10	110	0.06	1192.64
15	3	10	110	0.06	1220.04
16	3	10	110	0.06	1247.15
17	3	10	110	0.06	1273.96
18	3	10	110	0.06	1300.61
19	3	10	110	0.06	1326.92
20	3	10	110	0.06	1352.82
21	3	10	110	0.06	1378.34
22	3	10	110	0.06	1403.5
23	3	10	110	0.06	1428.42
24	3	10	110	0.06	1453.11
25	3	10	110	0.06	1477.49
26	3	10	110	0.06	1501.48
27	3	10	110	0.06	1525
28	3	10	110	0.06	1548.18
29	3	10	110	0.06	1570.98
30	3	10	110	0.06	1593.49
31	3	10	110	0.06	1615.49
32	3	10	110	0.06	1636.99
33	3	10	110	0.06	1658.05
34	3	10	110	0.06	1678.62
35	3	10	110	0.06	1698.7
36	3	10	110	0.06	1718.27
37	3	10	110	0.06	1737.38
38	3	10	110	0.06	1756.04
39	3	10	110	0.06	1774.28
40	3	10	110	0.06	1792.05
41	3	10	110	0.06	1809.38
42	3	10	110	0.06	1826.25
43	3	10	110	0.06	1842.62
44	3	10	110	0.06	1858.54
45	3	10	110	0.06	1874.02
46	3	10	110	0.06	1889.09
47	3	10	110	0.06	1903.75
48	3	10	110	0.06	1918.05
49	3	10	110	0.06	1931.99
50	3	10	110	0.06	1945.65
51	3	10	110	0.06	1959.02
52	3	10	110	0.06	1972.4
53	3	10	110	0.06	1985.23
54	3	10	110	0.06	1997.88
55	3	10	110	0.06	2010.33
56	3	10	110	0.06	2022.57
57	3	10	110	0.06	2038.39
58	3	10	110	0.06	2047.38
59	3	10	110	0.06	2059.52
60	3	10	110	0.06	2071.76
61	3	10	110	0.06	2083.68
62	3	10	110	0.06	2095.57
63	3	10	110	0.06	2107.25
64	3	10	110	0.06	2118.94
65	3	10	110	0.06	2130.45
66	3	10	110	0.06	2141.76
67	3	10	110	0.06	2153.27
68	3	10	110	0.06	2164.22
69	3	10	110	0.06	2175.23
70	3	10	110	0.06	2186.08
71	3	10	110	0.06	2196.98
72	3	10	110	0.06	2207.77
73	3	10	110	0.06	2218.3
74	3	10	110	0.06	2228.86
75	3	10	110	0.06	2239.4
76	3	10	110	0.06	2251.3
77	3	10	110	0.06	2260.67
78	3	10	110	0.06	2271.46
79	3	10	110	0.06	2281.85
80	3	10	110	0.06	2292.14
81	3	10	110	0.06	2302.45
82	3	10	110	0.06	2312.45
83	3	10	110	0.06	2322.52
84	3	10	110	0.06	2332.36
85	3	10	110	0.06	2342.06
86	3	10	110	0.06	2351.86
87	3	10	110	0.06	2361.3
88	3	10	110	0.06	2370.88
89	3	10	110	0.06	2380
90	3	10	110	0.06	2389.3
91	3	10	110	0.06	2398.25
92	3	10	110	0.06	2407.19
93	3	10	110	0.06	2416.22
94	3	10	110	0.06	2424.83
95	3	10	110	0.06	2433.38
96	3	10	110	0.06	2441.72
97	3	10	110	0.06	2449.8
98	3	10	110	0.06	2457.97
99	3	10	110	0.06	2465.95
100	3	10	110	0.06	2473.7
101	3	10	110	0.06	2481.64
102	3	10	110	0.06	2489.36
103	3	10	110	0.06	2496.91
104	3	10	110	0.06	2504.33
105	3	10	110	0.06	2511.67
106	3	10	110	0.06	2518.92
107	3	10	110	0.06	2525.86
108	3	10	110	0.06	2532.83
109	3	10	110	0.06	2539.45
110	3	10	110	0.06	2546.06
111	3	10	110	0.06	2552.39
112	3	10	110	0.06	2558.55
113	3	10	110	0.06	2564.58
114	3	10	110	0.06	2570.67
115	3	10	110	0.06	2576.42
116	3	10	110	0.06	2582.03
117	3	10	110	0.06	2587.48
118	3	10	110	0.06	2592.89
119	3	10	110	0.06	2598.17
120	3	10	110	0.06	2603.45
121	3	10	110	0.06	2608.38
122	3	10	110	0.06	2613.27
123	3	10	110	0.06	2618.02
124	3	10	110	0.06	2622.5
125	3	10	110	0.06	2626.97
126	3	10	110	0.06	2631.23
127	3	10	110	0.06	2635.33
128	3	10	110	0.06	2639.25
129	3	10	110	0.06	2643.05
130	3	10	110	0.06	2646.91
131	3	10	110	0.06	2650.5
132	3	10	110	0.06	2653.95
133	3	10	110	0.06	2657.03
134	3	10	110	0.06	2660.47
135	3	10	110	0.06	2663.38
136	3	10	110	0.06	2666.44
137	3	10	110	0.06	2669.09
138	3	10	110	0.06	2671.69
139	3	10	110	0.06	2674.28
140	3	10	110	0.06	2676.69
141	3	10	110	0.06	2678.94
142	3	10	110	0.06	2681.12
143	3	10	110	0.06	2683.31
144	3	10	110	0.06	2685.25
145	3	10	110	0.06	2687.09
146	3	10	110	0.06	2688.88
147	3	10	110	0.06	2690.59
148	3	10	110	0.06	2692.12
149	3	10	110	0.06	2693.56
150	3	10	110	0.06	2694.94
151	3	10	110	0.06	2696.31
152	3	10	110	0.06	2697.5
153	3	10	110	0.06	2698.59
154	3	10	110	0.06	2699.72
155	3	10	110	0.06	2700.66
156	3	10	110	0.06	2701.47
157	3	10	110	0.06	2702.25
158	3	10	110	0.06	2702.84
159	3	10	110	0.06	2703.44
160	3	10	110	0.06	2703.97
161	3	10	110	0.06	2704.38
162	3	10	110	0.06	2704.72
163	3	10	110	0.06	2704.97
164	3	10	110	0.06	2705.19
165	3	10	110	0.06	2705.25
166	3	10	110	0.06	2705.28
167	3	10	110	0.06	2705.22
168	3	10	110	0.06	2705.09
169	3	10	110	0.06	2704.91
170	3	10	110	0.06	2704.59
171	3	10	110	0.06	2704.31
172	3	10	110	0.06	2703.97
173	3	10	110	0.06	2703.5
174	3	10	110	0.06	2703
175	3	10	110	0.06	2702.53
176	3	10	110	0.06	2701.94
177	3	10	110	0.06	2701.34
178	3	10	110	0.06	2700.62
179	3	10	110	0.06	2699.97
180	3	10	110	0.06	2699.16
181	3	10	110	0.06	2698.38
182	3	10	110	0.06	2697.47
183	3	10	110	0.06	2696.59
184	3	10	110	0.06	2695.66
185	3	10	110	0.06	2694.62
186	3	10	110	0.06	2693.56
187	3	10	110	0.06	2692.47
188	3	10	110	0.06	2691.31
189	3	10	110	0.06	2690.09
190	3	10	110	0.06	2688.84
191	3	10	110	0.06	2687.56
192	3	10	110	0.06	2686.22
193	3	10	110	0.06	2684.84
194	3	10	110	0.06	2683.44
195	3	10	110	0.06	2681.94
196	3	10	110	0.06	2680.44
197	3	10	110	0.06	2678.88
198	3	10	110	0.06	2677.25
199	3	10	110	0.06	2675.59
200	3	10	110	0.06	2673.88
201	3	10	110	0.06	2672.16
202	3	10	110	0.06	2671.72
203	3	10	110	0.06	2669.12
204	3	10	110	0.06	2667.59
205	3	10	110	0.06	2665.97
206	3	10	110	0.06	2664.34
207	3	10	110	0.06	2662.66
208	3	10	110	0.06	2660.91
209	3	10	110	0.06	2659.09
210	3	10	110	0.06	2657.31
211	3	10	110	0.06	2655.5
212	3	10	110	0.06	2653.62
213	3	10	110	0.06	2651.75
214	3	10	110	0.06	2649.81
215	3	10	110	0.06	2647.88
216	3	10	110	0.06	2645.91
217	3	10	110	0.06	2643.91
218	3	10	110	0.06	2641.91
219	3	10	110	0.06	2639.91
220	3	10	110	0.06	2637.84
221	3	10	110	0.06	2635.75
222	3	10	110	0.06	2633.69
223	3	10	110	0.06	2631.56
224	3	10	110	0.06	2629.41
225	3	10	110	0.06	2627.25
226	3	10	110	0.06	2625
227	3	10	110	0.06	2622.78
228	3	10	110	0.06	2620.5
229	3	10	110	0.06	2618.19
230	3	10	110	0.06	2615.88
231	3	10	110	0.06	2613.5
232	3	10	110	0.06	2611.19
233	3	10	110	0.06	2608.81
234	3	10	110	0.06	2606.56
235	3	10	110	0.06	2604.06
236	3	10	110	0.06	2601.69
237	3	10	110	0.06	2599.31
238	3	10	110	0.06	2596.75
239	3	10	110	0.06	2594.38
240	3	10	110	0.06	2591.88
241	3	10	110	0.06	2589.44
242	3	10	110	0.06	2587
243	3	10	110	0.06	2584.44
244	3	10	110	0.06	2582
245	3	10	110	0.06	2579.5
246	3	10	110	0.06	2576.94
247	3	10	110	0.06	2574.5
248	3	10	110	0.06	2571.94
249	3	10	110	0.06	2569.38
250	3	10	110	0.06	2566.81
251	3	10	110	0.06	2564.31
252	3	10	110	0.06	2561.81
253	3	10	110	0.06	2559.25
254	3	10	110	0.06	2556.62
255	3	10	110	0.06	2554.06
256	3	10	110	0.06	2551.44
257	3	10	110	0.06	2548.81
258	3	10	110	0.06	2546.25
259	3	10	110	0.06	2543.56
260	3	10	110	0.06	2541
261	3	10	110	0.06	2538.44
262	3	10	110	0.06	2535.81
263	3	10	110	0.06	2533.12
264	3	10	110	0.06	2530.56
265	3	10	110	0.06	2527.81
266	3	10	110	0.06	2525.19
267	3	10	110	0.06	2522.56
268	3	10	110	0.06	2519.88
269	3	10	110	0.06	2517.25
270	3	10	110	0.06	2514.62
271	3	10	110	0.06	2511.94
272	3	10	110	0.06	2509.31
273	3	10	110	0.06	2506.62
274	3	10	110	0.06	2504
275	3	10	110	0.06	2501.25
276	3	10	110	0.06	2498.62
277	3	10	110	0.06	2496
278	3	10	110	0.06	2493.25
279	3	10	110	0.06	2490.69
280	3	10	110	0.06	2488
281	3	10	110	0.06	2485.44
282	3	10	110	0.06	2482.75
283	3	10	110	0.06	2480.06
284	3	10	110	0.06	2477.38
285	3	10	110	0.06	2474.69
286	3	10	110	0.06	2472.06
287	3	10	110	0.06	2469.31
288	3	10	110	0.06	2466.69
289	3	10	110	0.06	2464
290	3	10	110	0.06	2461.31
291	3	10	110	0.06	2458.69
292	3	10	110	0.06	2456
293	3	10	110	0.06	2453.38
294	3	10	110	0.06	2450.69
295	3	10	110	0.06	2448.06
296	3	10	110	0.06	2445.38
297	3	10	110	0.06	2442.69
298	3	10	110	0.06	2440.06
299	3	10	110	0.06	2437.44
300	3	10	110	0.06	2434.81
301	3	10	110	0.06	2432.12
302	3	10	110	0.06	2429.5
303	3	10	110	0.06	2426.88
304	3	10	110	0.06	2424.25
305	3	10	110	0.06	2421.69
306	3	10	110	0.06	2419
307	3	10	110	0.06	2416.44
308	3	10	110	0.06	2413.75
309	3	10	110	0.06	2411.19
310	3	10	110	0.06	2408.62
311	3	10	110	0.06	2405.94
312	3	10	110	0.06	2403.38
313	3	10	110	0.06	2400.81
314	3	10	110	0.06	2398.19
315	3	10	110	0.06	2395.56
316	3	10	110	0.06	2393
317	3	10	110	0.06	2390.5
318	3	10	110	0.06	2387.88
319	3	10	110	0.06	2385.31
320	3	10	110	0.06	2382.75
321	3	10	110	0.06	2380.25
322	3	10	110	0.06	2377.69
323	3	10	110	0.06	2375.19
324	3	10	110	0.06	2372.62
325	3	10	110	0.06	2370.06
326	3	10	110	0.06	2367.62
327	3	10	110	0.06	2365.06
328	3	10	110	0.06	2362.56
329	3	10	110	0.06	2360.06
330	3	10	110	0.06	2357.5
331	3	10	110	0.06	2355
332	3	10	110	0.06	2352.56
333	3	10	110	0.06	2350.06
334	3	10	110	0.06	2347.56
335	3	10	110	0.06	2345.06
336	3	10	110	0.06	2342.62
337	3	10	110	0.06	2340.19
338	3	10	110	0.06	2337.75
339	3	10	110	0.06	2335.38
340	3	10	110	0.06	2332.94
341	3	10	110	0.06	2330.5
342	3	10	110	0.06	2328.12
343	3	10	110	0.06	2325.81
344	3	10	110	0.06	2323.5
345	3	10	110	0.06	2321.12
346	3	10	110	0.06	2318.81
347	3	10	110	0.06	2316.5
348	3	10	110	0.06	2314.25
349	3	10	110	0.06	2312
350	3	10	110	0.06	2309.69
351	3	10	110	0.06	2307.5
352	3	10	110	0.06	2305.19
353	3	10	110	0.06	2303
354	3	10	110	0.06	2300.81
355	3	10	110	0.06	2298.62
356	3	10	110	0.06	2296.44
357	3	10	110	0.06	2294.19
358	3	10	110	0.06	2292.12
359	3	10	110	0.06	2289.94
360	3	10	110	0.06	2287.75
361	3	10	110	0.06	2285.62
362	3	10	110	0.06	2283.44
363	3	10	110	0.06	2281.38
364	3	10	110	0.06	2279.25
365	3	10	110	0.06	2277.12
366	3	10	110	0.06	2275.06
367	3	10	110	0.06	2272.94
368	3	10	110	0.06	2270.88
369	3	10	110	0.06	2268.81
370	3	10	110	0.06	2266.75
371	3	10	110	0.06	2264.69
372	3	10	110	0.06	2262.62
373	3	10	110	0.06	2260.56
374	3	10	110	0.06	2258.5
375	3	10	110	0.06	2256.56
376	3	10	110	0.06	2254.44
377	3	10	110	0.06	2252.5
378	3	10	110	0.06	2250.44
379	3	10	110	0.06	2248.44
380	3	10	110	0.06	2246.44
381	3	10	110	0.06	2244.44
382	3	10	110	0.06	2242.44
383	3	10	110	0.06	2240.38
384	3	10	110	0.06	2238.38
385	3	10	110	0.06	2236.44
386	3	10	110	0.06	2234.38
387	3	10	110	0.06	2232.38
388	3	10	110	0.06	2230.44
389	3	10	110	0.06	2228.44
390	3	10	110	0.06	2226.44
391	3	10	110	0.06	2224.5
392	3	10	110	0.06	2222.5
393	3	10	110	0.06	2220.56
394	3	10	110	0.06	2218.56
395	3	10	110	0.06	2216.56
396	3	10	110	0.06	2214.69
397	3	10	110	0.06	2212.69
398	3	10	110	0.06	2210.69
399	3	10	110	0.06	2208.81
400	3	10	110	0.06	2206.88
401	3	10	110	0.06	2204.94
402	3	10	110	0.06	2202.94
403	3	10	110	0.06	2201.06
404	3	10	110	0.06	2199.12
405	3	10	110	0.06	2197.19
406	3	10	110	0.06	2195.25
407	3	10	110	0.06	2193.25
408	3	10	110	0.06	2191.44
409	3	10	110	0.06	2189.44
410	3	10	110	0.06	2187.56
411	3	10	110	0.06	2185.62
412	3	10	110	0.06	2183.69
413	3	10	110	0.06	2181.81
414	3	10	110	0.06	2179.88
415	3	10	110	0.06	2177.94
416	3	10	110	0.06	2176.06
417	3	10	110	0.06	2174.12
418	3	10	110	0.06	2172.25
419	3	10	110	0.06	2170.31
420	3	10	110	0.06	2168.44
421	3	10	110	0.06	2166.56
422	3	10	110	0.06	2164.69
423	3	10	110	0.06	2162.75
424	3	10	110	0.06	2160.88
425	3	10	110	0.06	2159
426	3	10	110	0.06	2157.19
427	3	10	110	0.06	2155.25
428	3	10	110	0.06	2153.38
429	3	10	110	0.06	2151.56
430	3	10	110	0.06	2149.69
431	3	10	110	0.06	2147.81
432	3	10	110	0.06	2145.94
433	3	10	110	0.06	2144.06
434	3	10	110	0.06	2142.19
435	3	10	110	0.06	2140.38
436	3	10	110	0.06	2138.44
437	3	10	110	0.06	2136.62
438	3	10	110	0.06	2134.75
439	3	10	110	0.06	2132.94
440	3	10	110	0.06	2131
441	3	10	110	0.06	2129.12
442	3	10	110	0.06	2127.31
443	3	10	110	0.06	2125.44
444	3	10	110	0.06	2123.56
445	3	10	110	0.06	2121.69
446	3	10	110	0.06	2119.88
447	3	10	110	0.06	2118
448	3	10	110	0.06	2116.12
449	3	10	110	0.06	2114.31
450	3	10	110	0.06	2112.44
451	3	10	110	0.06	2110.56
452	3	10	110	0.06	2108.75
453	3	10	110	0.06	2106.88
454	3	10	110	0.06	2105
455	3	10	110	0.06	2103.12
456	3	10	110	0.06	2101.38
457	3	10	110	0.06	2099.5
458	3	10	110	0.06	2097.62
459	3	10	110	0.06	2095.75
460	3	10	110	0.06	2093.88
461	3	10	110	0.06	2092.12
462	3	10	110	0.06	2090.25
463	3	10	110	0.06	2088.38
464	3	10	110	0.06	2086.62
465	3	10	110	0.06	2084.75
466	3	10	110	0.06	2082.88
467	3	10	110	0.06	2081.12
468	3	10	110	0.06	2079.12
469	3	10	110	0.06	2077.38
470	3	10	110	0.06	2075.62
471	3	10	110	0.06	2073.62
472	3	10	110	0.06	2071.88
473	3	10	110	0.06	2070.12
474	3	10	110	0.06	2068.12
475	3	10	110	0.06	2066.38
476	3	10	110	0.06	2064.5
477	3	10	110	0.06	2062.75
478	3	10	110	0.06	2060.88
479	3	10	110	0.06	2059.12
480	3	10	110	0.06	2057.25
481	3	10	110	0.06	2055.38
482	3	10	110	0.06	2053.62
483	3	10	110	0.06	2051.88
484	3	10	110	0.06	2050
485	3	10	110	0.06	2048.12
486	3	10	110	0.06	2046.38
487	3	10	110	0.06	2044.62
488	3	10	110	0.06	2042.62
489	3	10	110	0.06	2041
490	3	10	110	0.06	2039.12
491	3	10	110	0.06	2037.25
492	3	10	110	0.06	2035.5
493	3	10	110	0.06	2033.62
494	3	10	110	0.06	2031.88
495	3	10	110	0.06	2030.12
496	3	10	110	0.06	2028.25
497	3	10	110	0.06	2026.38
498	3	10	110	0.06	2024.75
499	3	10	110	0.06	2022.88
500	3	10	110	0.06	2021
501	3	10	110	0.06	2019.38
502	3	10	110	0.06	2017.5
503	3	10	110	0.06	2015.62
504	3	10	110	0.06	2014
505	3	10	110	0.06	2012.12
506	3	10	110	0.06	2010.25
507	3	10	110	0.06	2008.62
508	3	10	110	0.06	2006.75
509	3	10	110	0.06	2005
510	3	10	110	0.06	2003.12
511	3	10	110	0.06	2001.38
512	3	10	110	0.06	1999.62
513	3	10	110	0.06	1997.88
514	3	10	110	0.06	1996.12
515	3	10	110	0.06	1994.25
516	3	10	110	0.06	1992.5
517	3	10	110	0.06	1990.75
518	3	10	110	0.06	1989
519	3	10	110	0.06	1987.25
520	3	10	110	0.06	1985.38
521	3	10	110	0.06	1983.75
522	3	10	110	0.06	1981.88
523	3	10	110	0.06	1980.12
524	3	10	110	0.06	1978.38
525	3	10	110	0.06	1976.62
526	3	10	110	0.06	1974.88
527	3	10	110	0.06	1973.12
528	3	10	110	0.06	1971.38
529	3	10	110	0.06	1969.62
530	3	10	110	0.06	1967.88
531	3	10	110	0.06	1966.12
532	3	10	110	0.06	1964.38
533	3	10	110	0.06	1962.62
534	3	10	110	0.06	1960.75
535	3	10	110	0.06	1959.12
536	3	10	110	0.06	1957.5
537	3	10	110	0.06	1955.62
538	3	10	110	0.06	1953.88
539	3	10	110	0.06	1952.12
540	3	10	110	0.06	1950.5
541	3	10	110	0.06	1948.75
542	3	10	110	0.06	1947
543	3	10	110	0.06	1945.25
544	3	10	110	0.06	1943.5
545	3	10	110	0.06	1941.75
546	3	10	110	0.06	1940.12
547	3	10	110	0.06	1938.38
548	3	10	110	0.06	1936.62
549	3	10	110	0.06	1934.88
550	3	10	110	0.06	1933.25
551	3	10	110	0.06	1931.5
552	3	10	110	0.06	1929.75
553	3	10	110	0.06	1928
554	3	10	110	0.06	1926.38
555	3	10	110	0.06	1924.62
556	3	10	110	0.06	1922.88
557	3	10	110	0.06	1921.25
558	3	10	110	0.06	1919.5
559	3	10	110	0.06	1917.75
560	3	10	110	0.06	1916.12
561	3	10	110	0.06	1914.38
562	3	10	110	0.06	1912.62
563	3	10	110	0.06	1911
564	3	10	110	0.06	1909.38
565	3	10	110	0.06	1907.62
566	3	10	110	0.06	1905.88
567	3	10	110	0.06	1904.25
568	3	10	110	0.06	1902.5
569	3	10	110	0.06	1900.88
570	3	10	110	0.06	1899.25
571	3	10	110	0.06	1897.5
572	3	10	110	0.06	1895.75
573	3	10	110	0.06	1894.12
574	3	10	110	0.06	1892.5
575	3	10	110	0.06	1890.75
576	3	10	110	0.06	1889.12
577	3	10	110	0.06	1887.5
578	3	10	110	0.06	1885.75
579	3	10	110	0.06	1884.12
580	3	10	110	0.06	1882.38
581	3	10	110	0.06	1880.75
582	3	10	110	0.06	1879.12
583	3	10	110	0.06	1877.5
584	3	10	110	0.06	1875.75
585	3	10	110	0.06	1874.12
586	3	10	110	0.06	1872.5
587	3	10	110	0.06	1870.88
588	3	10	110	0.06	1869.12
589	3	10	110	0.06	1867.62
590	3	10	110	0.06	1865.88
591	3	10	110	0.06	1864.25
592	3	10	110	0.06	1862.62
593	3	10	110	0.06	1861
594	3	10	110	0.06	1859.25
595	3	10	110	0.06	1857.75
596	3	10	110	0.06	1856.12
597	3	10	110	0.06	1854.38
598	3	10	110	0.06	1852.88
599	3	10	110	0.06	1851.12
600	3	10	110	0.06	1849.62
601	3	10	110	0.06	1847.88
602	3	10	110	0.06	1846.38
603	3	10	110	0.06	1844.75
604	3	10	110	0.06	1843.12
605	3	10	110	0.06	1841.5
606	3	10	110	0.06	1839.88
607	3	10	110	0.06	1838.25
608	3	10	110	0.06	1836.62
609	3	10	110	0.06	1835.12
610	3	10	110	0.06	1833.38
611	3	10	110	0.06	1831.88
612	3	10	110	0.06	1830.25
613	3	10	110	0.06	1828.62
614	3	10	110	0.06	1827.12
615	3	10	110	0.06	1825.38
616	3	10	110	0.06	1823.88
617	3	10	110	0.06	1822.25
618	3	10	110	0.06	1820.75
619	3	10	110	0.06	1819.12
620	3	10	110	0.06	1817.5
621	3	10	110	0.06	1815.88
622	3	10	110	0.06	1814.25
623	3	10	110	0.06	1812.75
624	3	10	110	0.06	1811.25
625	3	10	110	0.06	1809.5
626	3	10	110	0.06	1808
627	3	10	110	0.06	1806.5
628	3	10	110	0.06	1804.88
629	3	10	110	0.06	1803.25
630	3	10	110	0.06	1801.75
631	3	10	110	0.06	1800.12
632	3	10	110	0.06	1798.62
633	3	10	110	0.06	1797
634	3	10	110	0.06	1795.5
635	3	10	110	0.06	1794
636	3	10	110	0.06	1792.25
637	3	10	110	0.06	1790.88
638	3	10	110	0.06	1789.25
639	3	10	110	0.06	1787.75
640	3	10	110	0.06	1786.12
641	3	10	110	0.06	1784.62
642	3	10	110	0.06	1783
643	3	10	110	0.06	1781.62
644	3	10	110	0.06	1780
645	3	10	110	0.06	1778.38
646	3	10	110	0.06	1777
647	3	10	110	0.06	1775.38
648	3	10	110	0.06	1773.88
649	3	10	110	0.06	1772.25
650	3	10	110	0.06	1770.75
651	3	10	110	0.06	1769.25
652	3	10	110	0.06	1767.75
653	3	10	110	0.06	1766.12
654	3	10	110	0.06	1764.62
655	3	10	110	0.06	1763
656	3	10	110	0.06	1761.62
657	3	10	110	0.06	1760.12
658	3	10	110	0.06	1758.5
659	3	10	110	0.06	1757
660	3	10	110	0.06	1755.62
661	3	10	110	0.06	1754
662	3	10	110	0.06	1752.5
663	3	10	110	0.06	1751.12
664	3	10	110	0.06	1749.5
665	3	10	110	0.06	1748.12
666	3	10	110	0.06	1746.5
667	3	10	110	0.06	1745.12
668	3	10	110	0.06	1743.62
669	3	10	110	0.06	1742
670	3	10	110	0.06	1740.62
671	3	10	110	0.06	1739.25
672	3	10	110	0.06	1737.62
673	3	10	110	0.06	1736.12
674	3	10	110	0.06	1734.75
675	3	10	110	0.06	1733.25
676	3	10	110	0.06	1731.75
677	3	10	110	0.06	1730.38
678	3	10	110	0.06	1728.75
679	3	10	110	0.06	1727.38
680	3	10	110	0.06	1725.88
681	3	10	110	0.06	1724.5
682	3	10	110	0.06	1723
683	3	10	110	0.06	1721.5
684	3	10	110	0.06	1720.12
685	3	10	110	0.06	1718.62
686	3	10	110	0.06	1717.12
687	3	10	110	0.06	1715.75
688	3	10	110	0.06	1714.25
689	3	10	110	0.06	1712.88
690	3	10	110	0.06	1711.38
691	3	10	110	0.06	1710
692	3	10	110	0.06	1708.5
693	3	10	110	0.06	1707.12
694	3	10	110	0.06	1705.75
695	3	10	110	0.06	1704.25
696	3	10	110	0.06	1702.75
697	3	10	110	0.06	1701.38
698	3	10	110	0.06	1700
699	3	10	110	0.06	1698.62
700	3	10	110	0.06	1697.12
701	3	10	110	0.06	1695.75
702	3	10	110	0.06	1694.25
703	3	10	110	0.06	1692.88
704	3	10	110	0.06	1691.5
705	3	10	110	0.06	1690.12
706	3	10	110	0.06	1688.75
707	3	10	110	0.06	1687.25
708	3	10	110	0.06	1685.88
709	3	10	110	0.06	1684.5
710	3	10	110	0.06	1683
711	3	10	110	0.06	1681.75
712	3	10	110	0.06	1680.25
713	3	10	110	0.06	1678.88
714	3	10	110	0.06	1677.5
715	3	10	110	0.06	1676.12
716	3	10	110	0.06	1674.75
717	3	10	110	0.06	1673.38
718	3	10	110	0.06	1671.88
719	3	10	110	0.06	1670.62
720	3	10	110	0.06	1669.25
721	3	10	110	0.06	1667.75
722	3	10	110	0.06	1666.5
723	3	10	110	0.06	1665
724	3	10	110	0.06	1663.75
725	3	10	110	0.06	1662.38
726	3	10	110	0.06	1661
727	3	10	110	0.06	1659.62
728	3	10	110	0.06	1658.25
729	3	10	110	0.06	1656.88
730	3	10	110	0.06	1655.5
731	3	10	110	0.06	1654.12
732	3	10	110	0.06	1652.88
733	3	10	110	0.06	1651.5
734	3	10	110	0.06	1650.12
735	3	10	110	0.06	1648.75
736	3	10	110	0.06	1647.38
737	3	10	110	0.06	1646.12
738	3	10	110	0.06	1644.75
739	3	10	110	0.06	1643.38
740	3	10	110	0.06	1642
741	3	10	110	0.06	1640.75
742	3	10	110	0.06	1639.38
743	3	10	110	0.06	1638
744	3	10	110	0.06	1636.75
745	3	10	110	0.06	1635.38
746	3	10	110	0.06	1634
747	3	10	110	0.06	1632.75
748	3	10	110	0.06	1631.38
749	3	10	110	0.06	1630.12
750	3	10	110	0.06	1628.75
751	3	10	110	0.06	1627.38
752	3	10	110	0.06	1626.12
753	3	10	110	0.06	1624.75
754	3	10	110	0.06	1623.5
755	3	10	110	0.06	1622.25
756	3	10	110	0.06	1620.88
757	3	10	110	0.06	1619.5
758	3	10	110	0.06	1618.25
759	3	10	110	0.06	1617
760	3	10	110	0.06	1615.62
761	3	10	110	0.06	1614.38
762	3	10	110	0.06	1613
763	3	10	110	0.06	1611.75
764	3	10	110	0.06	1610.5
765	3	10	110	0.06	1609.12
766	3	10	110	0.06	1607.88
767	3	10	110	0.06	1606.62
768	3	10	110	0.06	1605.38
769	3	10	110	0.06	1604
770	3	10	110	0.06	1602.75
771	3	10	110	0.06	1601.5
772	3	10	110	0.06	1600.12
773	3	10	110	0.06	1599
774	3	10	110	0.06	1597.62
775	3	10	110	0.06	1596.38
776	3	10	110	0.06	1595
777	3	10	110	0.06	1593.88
778	3	10	110	0.06	1592.62
779	3	10	110	0.06	1591.25
780	3	10	110	0.06	1590
781	3	10	110	0.06	1588.75
782	3	10	110	0.06	1587.62
783	3	10	110	0.06	1586.25
784	3	10	110	0.06	1585
785	3	10	110	0.06	1583.75
786	3	10	110	0.06	1582.5
787	3	10	110	0.06	1581.25
788	3	10	110	0.06	1580
789	3	10	110	0.06	1578.75
790	3	10	110	0.06	1577.62
791	3	10	110	0.06	1576.25
792	3	10	110	0.06	1575.12
793	3	10	110	0.06	1573.75
794	3	10	110	0.06	1572.62
795	3	10	110	0.06	1571.38
796	3	10	110	0.06	1570.12
797	3	10	110	0.06	1568.88
798	3	10	110	0.06	1567.62
799	3	10	110	0.06	1566.5
800	3	10	110	0.06	1565.25
801	3	10	110	0.06	1564
802	3	10	110	0.06	1562.75
803	3	10	110	0.06	1561.5
804	3	10	110	0.06	1560.38
805	3	10	110	0.06	1559.12
806	3	10	110	0.06	1558
807	3	10	110	0.06	1556.75
808	3	10	110	0.06	1555.5
809	3	10	110	0.06	1554.25
810	3	10	110	0.06	1553.12
811	3	10	110	0.06	1551.88
812	3	10	110	0.06	1550.62
813	3	10	110	0.06	1549.5
814	3	10	110	0.06	1548.38
815	3	10	110	0.06	1547.12
816	3	10	110	0.06	1545.88
817	3	10	110	0.06	1544.62
818	3	10	110	0.06	1543.62
819	3	10	110	0.06	1542.25
820	3	10	110	0.06	1541.25
821	3	10	110	0.06	1539.88
822	3	10	110	0.06	1538.75
823	3	10	110	0.06	1537.62
824	3	10	110	0.06	1536.5
825	3	10	110	0.06	1535.25
826	3	10	110	0.06	1534
827	3	10	110	0.06	1532.88
828	3	10	110	0.06	1531.75
829	3	10	110	0.06	1530.5
830	3	10	110	0.06	1529.38
831	3	10	110	0.06	1528.25
832	3	10	110	0.06	1527.12
833	3	10	110	0.06	1525.88
834	3	10	110	0.06	1524.62
835	3	10	110	0.06	1523.62
836	3	10	110	0.06	1522.38
837	3	10	110	0.06	1521.25
838	3	10	110	0.06	1520.12
839	3	10	110	0.06	1519
840	3	10	110	0.06	1517.75
841	3	10	110	0.06	1516.75
842	3	10	110	0.06	1515.5
843	3	10	110	0.06	1514.25
844	3	10	110	0.06	1513.25
845	3	10	110	0.06	1512.12
846	3	10	110	0.06	1510.88
847	3	10	110	0.06	1509.88
848	3	10	110	0.06	1508.62
849	3	10	110	0.06	1507.5
850	3	10	110	0.06	1506.5
851	3	10	110	0.06	1505.25
852	3	10	110	0.06	1504.12
853	3	10	110	0.06	1503
854	3	10	110	0.06	1501.88
855	3	10	110	0.06	1500.75
856	3	10	110	0.06	1499.62
857	3	10	110	0.06	1498.5
858	3	10	110	0.06	1497.5
859	3	10	110	0.06	1496.25
860	3	10	110	0.06	1495.25
861	3	10	110	0.06	1494
862	3	10	110	0.06	1493
863	3	10	110	0.06	1491.75
864	3	10	110	0.06	1490.75
865	3	10	110	0.06	1489.62
866	3	10	110	0.06	1488.62
867	3	10	110	0.06	1487.38
868	3	10	110	0.06	1486.38
869	3	10	110	0.06	1485.25
870	3	10	110	0.06	1484.12
871	3	10	110	0.06	1483
872	3	10	110	0.06	1482
873	3	10	110	0.06	1480.88
874	3	10	110	0.06	1479.75
875	3	10	110	0.06	1478.62
876	3	10	110	0.06	1477.62
877	3	10	110	0.06	1476.5
878	3	10	110	0.06	1475.5
879	3	10	110	0.06	1474.38
880	3	10	110	0.06	1473.25
881	3	10	110	0.06	1472.12
882	3	10	110	0.06	1471.25
883	3	10	110	0.06	1470
884	3	10	110	0.06	1469
885	3	10	110	0.06	1467.88
886	3	10	110	0.06	1466.88
887	3	10	110	0.06	1465.75
888	3	10	110	0.06	1464.75
889	3	10	110	0.06	1463.62
890	3	10	110	0.06	1462.62
891	3	10	110	0.06	1461.5
892	3	10	110	0.06	1460.5
893	3	10	110	0.06	1459.38
894	3	10	110	0.06	1458.38
895	3	10	110	0.06	1457.38
896	3	10	110	0.06	1456.25
897	3	10	110	0.06	1455.25
898	3	10	110	0.06	1454.12
899	3	10	110	0.06	1453.12
900	3	10	110	0.06	1452.12
901	3	10	110	0.06	1451
902	3	10	110	0.06	1450
903	3	10	110	0.06	1448.88
904	3	10	110	0.06	1448
905	3	10	110	0.06	1446.88
906	3	10	110	0.06	1445.88
907	3	10	110	0.06	1444.75
908	3	10	110	0.06	1443.88
909	3	10	110	0.06	1442.75
910	3	10	110	0.06	1441.75
911	3	10	110	0.06	1440.75
912	3	10	110	0.06	1439.75
913	3	10	110	0.06	1438.62
914	3	10	110	0.06	1437.75
915	3	10	110	0.06	1436.62
916	3	10	110	0.06	1435.75
917	3	10	110	0.06	1434.62
918	3	10	110	0.06	1433.62
919	3	10	110	0.06	1432.62
920	3	10	110	0.06	1431.62
921	3	10	110	0.06	1430.62
922	3	10	110	0.06	1429.62
923	3	10	110	0.06	1428.62
924	3	10	110	0.06	1427.62
925	3	10	110	0.06	1426.75
926	3	10	110	0.06	1425.62
927	3	10	110	0.06	1424.62
928	3	10	110	0.06	1423.62
929	3	10	110	0.06	1422.62
930	3	10	110	0.06	1421.62
931	3	10	110	0.06	1420.75
932	3	10	110	0.06	1419.62
933	3	10	110	0.06	1418.75
934	3	10	110	0.06	1417.75
935	3	10	110	0.06	1416.75
936	3	10	110	0.06	1415.75
937	3	10	110	0.06	1414.75
938	3	10	110	0.06	1413.88
939	3	10	110	0.06	1412.75
940	3	10	110	0.06	1411.88
941	3	10	110	0.06	1410.88
942	3	10	110	0.06	1409.88
943	3	10	110	0.06	1409
944	3	10	110	0.06	1408
945	3	10	110	0.06	1407
946	3	10	110	0.06	1406
947	3	10	110	0.06	1405.12
948	3	10	110	0.06	1404.12
949	3	10	110	0.06	1403.12
950	3	10	110	0.06	1402.25
951	3	10	110	0.06	1401.25
952	3	10	110	0.06	1400.25
953	3	10	110	0.06	1399.38
954	3	10	110	0.06	1398.38
955	3	10	110	0.06	1397.5
956	3	10	110	0.06	1396.5
957	3	10	110	0.06	1395.62
958	3	10	110	0.06	1394.5
959	3	10	110	0.06	1393.75
960	3	10	110	0.06	1392.75
961	3	10	110	0.06	1391.75
962	3	10	110	0.06	1390.88
963	3	10	110	0.06	1389.88
964	3	10	110	0.06	1389
965	3	10	110	0.06	1388.12
966	3	10	110	0.06	1387.12
967	3	10	110	0.06	1386.12
968	3	10	110	0.06	1385.25
969	3	10	110	0.06	1384.38
970	3	10	110	0.06	1383.38
971	3	10	110	0.06	1382.5
972	3	10	110	0.06	1381.62
973	3	10	110	0.06	1380.62
974	3	10	110	0.06	1379.75
975	3	10	110	0.06	1378.88
976	3	10	110	0.06	1377.88
977	3	10	110	0.06	1377
978	3	10	110	0.06	1376.12
979	3	10	110	0.06	1375.12
980	3	10	110	0.06	1374.25
981	3	10	110	0.06	1373.38
982	3	10	110	0.06	1372.5
983	3	10	110	0.06	1371.5
984	3	10	110	0.06	1370.75
985	3	10	110	0.06	1369.75
986	3	10	110	0.06	1368.88
987	3	10	110	0.06	1367.88
988	3	10	110	0.06	1367.12
989	3	10	110	0.06	1366.12
990	3	10	110	0.06	1365.38
991	3	10	110	0.06	1364.38
992	3	10	110	0.06	1363.5
993	3	10	110	0.06	1362.62
994	3	10	110	0.06	1361.75
995	3	10	110	0.06	1360.88
996	3	10	110	0.06	1360
997	3	10	110	0.06	1359.12
998	3	10	110	0.06	1358.12
999	3	10	110	0.06	1357.38
1000	3	10	110	0.06	1356.5
1001	3	10	110	0.06	1355.62
1002	3	10	110	0.06	1354.62
1003	3	10	110	0.06	1353.88
1004	3	10	110	0.06	1353
1005	3	10	110	0.06	1352.12
1006	3	10	110	0.06	1351.25
1007	3	10	110	0.06	1350.38
1008	3	10	110	0.06	1349.62
1009	3	10	110	0.06	1348.62
1010	3	10	110	0.06	1347.75
1011	3	10	110	0.06	1347
1012	3	10	110	0.06	1346.12
1013	3	10	110	0.06	1345.25
1014	3	10	110	0.06	1344.38
1015	3	10	110	0.06	1343.5
1016	3	10	110	0.06	1342.62
1017	3	10	110	0.06	1341.88
1018	3	10	110	0.06	1341
1019	3	10	110	0.06	1340.12
1020	3	10	110	0.06	1339.25
1021	3	10	110	0.06	1338.5
1022	3	10	110	0.06	1337.62
1023	3	10	110	0.06	1336.75
1024	3	10	110	0.06	1335.88
1025	3	10	110	0.06	1335.12
1026	3	10	110	0.06	1334.25
1027	3	10	110	0.06	1333.5
1028	3	10	110	0.06	1332.5
1029	3	10	110	0.06	1331.75
1030	3	10	110	0.06	1331
1031	3	10	110	0.06	1330.12
1032	3	10	110	0.06	1329.25
1033	3	10	110	0.06	1328.5
1034	3	10	110	0.06	1327.62
1035	3	10	110	0.06	1326.75
1036	3	10	110	0.06	1326
1037	3	10	110	0.06	1325.12
1038	3	10	110	0.06	1324.38
1039	3	10	110	0.06	1323.62
1040	3	10	110	0.06	1322.62
1041	3	10	110	0.06	1322
1042	3	10	110	0.06	1321
1043	3	10	110	0.06	1320.38
1044	3	10	110	0.06	1319.5
1045	3	10	110	0.06	1318.62
1046	3	10	110	0.06	1317.88
1047	3	10	110	0.06	1317
1048	3	10	110	0.06	1316.38
1049	3	10	110	0.06	1315.38
1050	3	10	110	0.06	1314.62
1051	3	10	110	0.06	1313.88
1052	3	10	110	0.06	1313.12
1053	3	10	110	0.06	1312.25
1054	3	10	110	0.06	1311.5
1055	3	10	110	0.06	1310.62
1056	3	10	110	0.06	1310
1057	3	10	110	0.06	1309
1058	3	10	110	0.06	1308.38
1059	3	10	110	0.06	1307.5
1060	3	10	110	0.06	1306.75
1061	3	10	110	0.06	1306
1062	3	10	110	0.06	1305.12
1063	3	10	110	0.06	1304.38
1064	3	10	110	0.06	1303.62
1065	3	10	110	0.06	1302.88
1066	3	10	110	0.06	1302
1067	3	10	110	0.06	1301.25
1068	3	10	110	0.06	1300.5
1069	3	10	110	0.06	1299.75
1070	3	10	110	0.06	1299
1071	3	10	110	0.06	1298.25
1072	3	10	110	0.06	1297.38
1073	3	10	110	0.06	1296.62
1074	3	10	110	0.06	1295.88
1075	3	10	110	0.06	1295.12
1076	3	10	110	0.06	1294.38
1077	3	10	110	0.06	1293.62
1078	3	10	110	0.06	1292.88
1079	3	10	110	0.06	1292
1080	3	10	110	0.06	1291.38
1081	3	10	110	0.06	1290.5
1082	3	10	110	0.06	1289.88
1083	3	10	110	0.06	1289
1084	3	10	110	0.06	1288.38
1085	3	10	110	0.06	1287.5
1086	3	10	110	0.06	1286.75
1087	3	10	110	0.06	1286.12
1088	3	10	110	0.06	1285.25
1089	3	10	110	0.06	1284.62
1090	3	10	110	0.06	1283.75
1091	3	10	110	0.06	1283.12
1092	3	10	110	0.06	1282.25
1093	3	10	110	0.06	1281.62
1094	3	10	110	0.06	1280.88
1095	3	10	110	0.06	1280.12
1096	3	10	110	0.06	1279.38
1097	3	10	110	0.06	1278.62
1098	3	10	110	0.06	1278
1099	3	10	110	0.06	1277
1100	3	10	110	0.06	1276.5
1101	3	10	110	0.06	1275.75
1102	3	10	110	0.06	1275
1103	3	10	110	0.06	1274.25
1104	3	10	110	0.06	1273.5
1105	3	10	110	0.06	1273
1106	3	10	110	0.06	1272
1107	3	10	110	0.06	1271.25
1108	3	10	110	0.06	1270.75
1109	3	10	110	0.06	1270
1110	3	10	110	0.06	1269.25
1111	3	10	110	0.06	1268.5
1112	3	10	110	0.06	1267.75
1113	3	10	110	0.06	1267
1114	3	10	110	0.06	1266.5
1115	3	10	110	0.06	1265.5
1116	3	10	110	0.06	1265
1117	3	10	110	0.06	1264.25
1118	3	10	110	0.06	1263.5
1119	3	10	110	0.06	1263
1120	3	10	110	0.06	1262
1121	3	10	110	0.06	1261.5
1122	3	10	110	0.06	1260.75
1123	3	10	110	0.06	1260
1124	3	10	110	0.06	1259.5
1125	3	10	110	0.06	1258.5
1126	3	10	110	0.06	1258
1127	3	10	110	0.06	1257.25
1128	3	10	110	0.06	1256.5
1129	3	10	110	0.06	1256
1130	3	10	110	0.06	1255.25
1131	3	10	110	0.06	1254.5
1132	3	10	110	0.06	1253.75
1133	3	10	110	0.06	1253
1134	3	10	110	0.06	1252.5
1135	3	10	110	0.06	1251.75
1136	3	10	110	0.06	1251
1137	3	10	110	0.06	1250.5
1138	3	10	110	0.06	1249.75
1139	3	10	110	0.06	1249
1140	3	10	110	0.06	1248.5
1141	3	10	110	0.06	1247.5
1142	3	10	110	0.06	1247
1143	3	10	110	0.06	1246.5
1144	3	10	110	0.06	1245.75
1145	3	10	110	0.06	1245
1146	3	10	110	0.06	1244.25
1147	3	10	110	0.06	1243.75
1148	3	10	110	0.06	1243
1149	3	10	110	0.06	1242.25
1150	3	10	110	0.06	1241.75
1151	3	10	110	0.06	1241
1152	3	10	110	0.06	1240.25
1153	3	10	110	0.06	1239.75
1154	3	10	110	0.06	1239
1155	3	10	110	0.06	1238.5
1156	3	10	110	0.06	1237.75
1157	3	10	110	0.06	1237
1158	3	10	110	0.06	1236.5
1159	3	10	110	0.06	1235.75
1160	3	10	110	0.06	1235
1161	3	10	110	0.06	1234.5
1162	3	10	110	0.06	1234
1163	3	10	110	0.06	1233
1164	3	10	110	0.06	1232.5
1165	3	10	110	0.06	1232
1166	3	10	110	0.06	1231.25
1167	3	10	110	0.06	1230.5
1168	3	10	110	0.06	1230
1169	3	10	110	0.06	1229.25
1170	3	10	110	0.06	1228.75
1171	3	10	110	0.06	1228
1172	3	10	110	0.06	1227.5
1173	3	10	110	0.06	1226.75
1174	3	10	110	0.06	1226.25
1175	3	10	110	0.06	1225.5
1176	3	10	110	0.06	1224.75
1177	3	10	110	0.06	1224.25
1178	3	10	110	0.06	1223.75
1179	3	10	110	0.06	1223
1180	3	10	110	0.06	1222.25
1181	3	10	110	0.06	1221.75
1182	3	10	110	0.06	1221
1183	3	10	110	0.06	1220.5
1184	3	10	110	0.06	1220
1185	3	10	110	0.06	1219.25
1186	3	10	110	0.06	1218.5
1187	3	10	110	0.06	1218
1188	3	10	110	0.06	1217.5
1189	3	10	110	0.06	1216.75
1190	3	10	110	0.06	1216.25
1191	3	10	110	0.06	1215.5
1192	3	10	110	0.06	1215
1193	3	10	110	0.06	1214.25
1194	3	10	110	0.06	1213.75
1195	3	10	110	0.06	1213.25
1196	3	10	110	0.06	1212.5
1197	3	10	110	0.06	1211.75
1198	3	10	110	0.06	1211.25
1199	3	10	110	0.06	1210.75
1200	3	10	110	0.06	1210.25
1201	3	10	110	0.06	1209.5
1202	3	10	110	0.06	1208.75
1203	3	10	110	0.06	1208.5
1204	3	10	110	0.06	1207.5
1205	3	10	110	0.06	1207.25
1206	3	10	110	0.06	1206.5
1207	3	10	110	0.06	1206
1208	3	10	110	0.06	1205.25
1209	3	10	110	0.06	1204.75
1210	3	10	110	0.06	1204.25
1211	3	10	110	0.06	1203.5
1212	3	10	110	0.06	1203
1213	3	10	110	0.06	1202.5
1214	3	10	110	0.06	1201.75
1215	3	10	110	0.06	1201.25
1216	3	10	110	0.06	1200.5
1217	3	10	110	0.06	1200.25
1218	3	10	110	0.06	1199.5
1219	3	10	110	0.06	1198.75
1220	3	10	110	0.06	1198.5
1221	3	10	110	0.06	1197.75
1222	3	10	110	0.06	1197.25
1223	3	10	110	0.06	1196.5
1224	3	10	110	0.06	1196
1225	3	10	110	0.06	1195.5
1226	3	10	110	0.06	1195
1227	3	10	110	0.06	1194.25
1228	3	10	110	0.06	1193.75
1229	3	10	110	0.06	1193.25
1230	3	10	110	0.06	1192.75
1231	3	10	110	0.06	1192
1232	3	10	110	0.06	1191.5
1233	3	10	110	0.06	1191
1234	3	10	110	0.06	1190.25
1235	3	10	110	0.06	1190
1236	3	10	110	0.06	1189.25
1237	3	10	110	0.06	1188.75
1238	3	10	110	0.06	1188
1239	3	10	110	0.06	1187.75
1240	3	10	110	0.06	1187
1241	3	10	110	0.06	1186.5
1242	3	10	110	0.06	1186
1243	3	10	110	0.06	1185.25
1244	3	10	110	0.06	1185
1245	3	10	110	0.06	1184.25
1246	3	10	110	0.06	1183.75
1247	3	10	110	0.06	1183.25
1248	3	10	110	0.06	1182.5
1249	3	10	110	0.06	1182.25
1250	3	10	110	0.06	1181.5
1251	3	10	110	0.06	1181
1252	3	10	110	0.06	1180.5
1253	3	10	110	0.06	1180
1254	3	10	110	0.06	1179.5
1255	3	10	110	0.06	1178.75
1256	3	10	110	0.06	1178.25
1257	3	10	110	0.06	1178
1258	3	10	110	0.06	1177.25
1259	3	10	110	0.06	1176.75
1260	3	10	110	0.06	1176.25
1261	3	10	110	0.06	1175.5
1262	3	10	110	0.06	1175.25
1263	3	10	110	0.06	1174.5
1264	3	10	110	0.06	1174.25
1265	3	10	110	0.06	1173.5
1266	3	10	110	0.06	1173
1267	3	10	110	0.06	1172.5
1268	3	10	110	0.06	1172
1269	3	10	110	0.06	1171.5
1270	3	10	110	0.06	1171
1271	3	10	110	0.06	1170.5
1272	3	10	110	0.06	1170
1273	3	10	110	0.06	1169.25
1274	3	10	110	0.06	1169
1275	3	10	110	0.06	1168.5
1276	3	10	110	0.06	1167.75
1277	3	10	110	0.06	1167.5
1278	3	10	110	0.06	1166.75
1279	3	10	110	0.06	1166.5
1280	3	10	110	0.06	1165.75
1281	3	10	110	0.06	1165.25
1282	3	10	110	0.06	1165
1283	3	10	110	0.06	1164.25
1284	3	10	110	0.06	1163.75
1285	3	10	110	0.06	1163.25
1286	3	10	110	0.06	1162.75
1287	3	10	110	0.06	1162.5
1288	3	10	110	0.06	1161.75
1289	3	10	110	0.06	1161.25
1290	3	10	110	0.06	1160.75
1291	3	10	110	0.06	1160.25
1292	3	10	110	0.06	1160
1293	3	10	110	0.06	1159.25
1294	3	10	110	0.06	1158.75
1295	3	10	110	0.06	1158.25
1296	3	10	110	0.06	1158
1297	3	10	110	0.06	1157.25
1298	3	10	110	0.06	1156.75
1299	3	10	110	0.06	1156.25
1300	3	10	110	0.06	1156
1301	3	10	110	0.06	1155.25
1302	3	10	110	0.06	1155
1303	3	10	110	0.06	1154.25
1304	3	10	110	0.06	1154
1305	3	10	110	0.06	1153.25
1306	3	10	110	0.06	1153
1307	3	10	110	0.06	1152.5
1308	3	10	110	0.06	1151.75
1309	3	10	110	0.06	1151.5
1310	3	10	110	0.06	1151
1311	3	10	110	0.06	1150.5
1312	3	10	110	0.06	1150
1313	3	10	110	0.06	1149.5
1314	3	10	110	0.06	1149.25
1315	3	10	110	0.06	1148.5
1316	3	10	110	0.06	1148
1317	3	10	110	0.06	1147.75
1318	3	10	110	0.06	1147
1319	3	10	110	0.06	1146.75
1320	3	10	110	0.06	1146.25
1321	3	10	110	0.06	1145.75
1322	3	10	110	0.06	1145.25
1323	3	10	110	0.06	1144.75
1324	3	10	110	0.06	1144.5
1325	3	10	110	0.06	1143.75
1326	3	10	110	0.06	1143.5
1327	3	10	110	0.06	1142.75
1328	3	10	110	0.06	1142.5
1329	3	10	110	0.06	1142
1330	3	10	110	0.06	1141.75
1331	3	10	110	0.06	1141
1332	3	10	110	0.06	1140.5
1333	3	10	110	0.06	1140.25
1334	3	10	110	0.06	1139.75
1335	3	10	110	0.06	1139.25
1336	3	10	110	0.06	1138.75
1337	3	10	110	0.06	1138.25
1338	3	10	110	0.06	1138
1339	3	10	110	0.06	1137.25
1340	3	10	110	0.06	1137
1341	3	10	110	0.06	1136.5
1342	3	10	110	0.06	1136
1343	3	10	110	0.06	1135.75
1344	3	10	110	0.06	1135
1345	3	10	110	0.06	1134.75
1346	3	10	110	0.06	1134.25
1347	3	10	110	0.06	1133.75
1348	3	10	110	0.06	1133.5
1349	3	10	110	0.06	1133
1350	3	10	110	0.06	1132.25
1351	3	10	110	0.06	1132
1352	3	10	110	0.06	1131.75
1353	3	10	110	0.06	1131
1354	3	10	110	0.06	1130.75
1355	3	10	110	0.06	1130.25
1356	3	10	110	0.06	1129.75
1357	3	10	110	0.06	1129.5
1358	3	10	110	0.06	1129
1359	3	10	110	0.06	1128.5
1360	3	10	110	0.06	1128
1361	3	10	110	0.06	1127.5
1362	3	10	110	0.06	1127.25
1363	3	10	110	0.06	1126.75
1364	3	10	110	0.06	1126.5
1365	3	10	110	0.06	1125.75
1366	3	10	110	0.06	1125.5
1367	3	10	110	0.06	1125
1368	3	10	110	0.06	1124.75
1369	3	10	110	0.06	1124
1370	3	10	110	0.06	1123.75
1371	3	10	110	0.06	1123.5
1372	3	10	110	0.06	1122.75
1373	3	10	110	0.06	1122.5
1374	3	10	110	0.06	1122
1375	3	10	110	0.06	1121.75
1376	3	10	110	0.06	1121.25
1377	3	10	110	0.06	1120.75
1378	3	10	110	0.06	1120.25
1379	3	10	110	0.06	1120
1380	3	10	110	0.06	1119.5
1381	3	10	110	0.06	1119.25
1382	3	10	110	0.06	1118.5
1383	3	10	110	0.06	1118.5
1384	3	10	110	0.06	1117.75
1385	3	10	110	0.06	1117.5
1386	3	10	110	0.06	1117
1387	3	10	110	0.06	1116.5
1388	3	10	110	0.06	1116.25
1389	3	10	110	0.06	1116
1390	3	10	110	0.06	1115.25
1391	3	10	110	0.06	1115
1392	3	10	110	0.06	1114.5
1393	3	10	110	0.06	1114.25
1394	3	10	110	0.06	1113.75
1395	3	10	110	0.06	1113.5
1396	3	10	110	0.06	1112.75
1397	3	10	110	0.06	1112.75
1398	3	10	110	0.06	1112
1399	3	10	110	0.06	1111.75
1400	3	10	110	0.06	1111.5
1401	3	10	110	0.06	1110.75
1402	3	10	110	0.06	1110.5
1403	3	10	110	0.06	1110.25
1404	3	10	110	0.06	1109.75
1405	3	10	110	0.06	1109.25
1406	3	10	110	0.06	1109
1407	3	10	110	0.06	1108.75
1408	3	10	110	0.06	1108
1409	3	10	110	0.06	1107.75
1410	3	10	110	0.06	1107.5
1411	3	10	110	0.06	1107
1412	3	10	110	0.06	1106.5
1413	3	10	110	0.06	1106.25
1414	3	10	110	0.06	1105.75
1415	3	10	110	0.06	1105.5
1416	3	10	110	0.06	1105
1417	3	10	110	0.06	1104.75
1418	3	10	110	0.06	1104.25
1419	3	10	110	0.06	1103.75
1420	3	10	110	0.06	1103.5
1421	3	10	110	0.06	1103.25
1422	3	10	110	0.06	1102.5
1423	3	10	110	0.06	1102.5
1424	3	10	110	0.06	1102
1425	3	10	110	0.06	1101.5
1426	3	10	110	0.06	1101.25
1427	3	10	110	0.06	1100.75
1428	3	10	110	0.06	1100.5
1429	3	10	110	0.06	1100
1430	3	10	110	0.06	1099.75
1431	3	10	110	0.06	1099.25
1432	3	10	110	0.06	1098.75
1433	3	10	110	0.06	1098.75
1434	3	10	110	0.06	1098
1435	3	10	110	0.06	1097.75
1436	3	10	110	0.06	1097.5
1437	3	10	110	0.06	1097
1438	3	10	110	0.06	1096.75
1439	3	10	110	0.06	1096.25
1440	3	10	110	0.06	1096
1441	3	10	110	0.06	1095.5
1442	3	10	110	0.06	1095.25
1443	3	10	110	0.06	1094.75
1444	3	10	110	0.06	1094.5
1445	3	10	110	0.06	1094.25
1446	3	10	110	0.06	1093.75
1447	3	10	110	0.06	1093.25
1448	3	10	110	0.06	1093
1449	3	10	110	0.06	1092.75
1450	3	10	110	0.06	1092.25
1451	3	10	110	0.06	1092
1452	3	10	110	0.06	1091.5
1453	3	10	110	0.06	1091.25
1454	3	10	110	0.06	1090.75
1455	3	10	110	0.06	1090.5
1456	3	10	110	0.06	1090
1457	3	10	110	0.06	1089.75
1458	3	10	110	0.06	1089.5
1459	3	10	110	0.06	1089
1460	3	10	110	0.06	1088.75
1461	3	10	110	0.06	1088.25
1462	3	10	110	0.06	1088
1463	3	10	110	0.06	1087.75
1464	3	10	110	0.06	1087.25
1465	3	10	110	0.06	1086.75
1466	3	10	110	0.06	1086.75
1467	3	10	110	0.06	1086.25
1468	3	10	110	0.06	1085.75
1469	3	10	110	0.06	1085.5
1470	3	10	110	0.06	1085.25
1471	3	10	110	0.06	1084.75
1472	3	10	110	0.06	1084.5
1473	3	10	110	0.06	1084.25
1474	3	10	110	0.06	1083.75
1475	3	10	110	0.06	1083.5
1476	3	10	110	0.06	1083
1477	3	10	110	0.06	1082.75
1478	3	10	110	0.06	1082.5
1479	3	10	110	0.06	1082
1480	3	10	110	0.06	1081.75
1481	3	10	110	0.06	1081.5
1482	3	10	110	0.06	1081
1483	3	10	110	0.06	1080.75
1484	3	10	110	0.06	1080.25
1485	3	10	110	0.06	1080
1486	3	10	110	0.06	1079.75
1487	3	10	110	0.06	1079.5
1488	3	10	110	0.06	1079
1489	3	10	110	0.06	1078.5
1490	3	10	110	0.06	1078.5
1491	3	10	110	0.06	1078
1492	3	10	110	0.06	1077.75
1493	3	10	110	0.06	1077.25
1494	3	10	110	0.06	1077
1495	3	10	110	0.06	1076.75
1496	3	10	110	0.06	1076.5
1497	3	10	110	0.06	1076
1498	3	10	110	0.06	1075.75
1499	3	10	110	0.06	1075.25
1500	3	10	110	0.06	1075
1501	3	10	110	0.06	1074.75
1502	3	10	110	0.06	1074.5
1503	3	10	110	0.06	1074
1504	3	10	110	0.06	1073.75
1505	3	10	110	0.06	1073.5
1506	3	10	110	0.06	1073
1507	3	10	110	0.06	1072.75
1508	3	10	110	0.06	1072.5
1509	3	10	110	0.06	1072
1510	3	10	110	0.06	1072
1511	3	10	110	0.06	1071.5
1512	3	10	110	0.06	1071
1513	3	10	110	0.06	1071
1514	3	10	110	0.06	1070.5
1515	3	10	110	0.06	1070.25
1516	3	10	110	0.06	1069.75
1517	3	10	110	0.06	1069.75
1518	3	10	110	0.06	1069.25
1519	3	10	110	0.06	1068.75
1520	3	10	110	0.06	1068.75
1521	3	10	110	0.06	1068.25
1522	3	10	110	0.06	1068
1523	3	10	110	0.06	1067.75
1524	3	10	110	0.06	1067.5
1525	3	10	110	0.06	1067
1526	3	10	110	0.06	1066.75
1527	3	10	110	0.06	1066.5
1528	3	10	110	0.06	1066
1529	3	10	110	0.06	1066
1530	3	10	110	0.06	1065.5
1531	3	10	110	0.06	1065.25
1532	3	10	110	0.06	1064.75
1533	3	10	110	0.06	1064.75
1534	3	10	110	0.06	1064.25
1535	3	10	110	0.06	1064
1536	3	10	110	0.06	1063.75
1537	3	10	110	0.06	1063.25
1538	3	10	110	0.06	1063
1539	3	10	110	0.06	1063
1540	3	10	110	0.06	1062.5
1541	3	10	110	0.06	1062
1542	3	10	110	0.06	1062
1543	3	10	110	0.06	1061.5
1544	3	10	110	0.06	1061.25
1545	3	10	110	0.06	1061
1546	3	10	110	0.06	1060.75
1547	3	10	110	0.06	1060.5
1548	3	10	110	0.06	1060
1549	3	10	110	0.06	1059.75
1550	3	10	110	0.06	1059.5
1551	3	10	110	0.06	1059.25
1552	3	10	110	0.06	1059
1553	3	10	110	0.06	1058.5
1554	3	10	110	0.06	1058.5
1555	3	10	110	0.06	1058
1556	3	10	110	0.06	1057.75
1557	3	10	110	0.06	1057.5
1558	3	10	110	0.06	1057.25
1559	3	10	110	0.06	1056.75
1560	3	10	110	0.06	1056.75
1561	3	10	110	0.06	1056.25
1562	3	10	110	0.06	1056
1563	3	10	110	0.06	1055.75
1564	3	10	110	0.06	1055.5
1565	3	10	110	0.06	1055
1566	3	10	110	0.06	1055
1567	3	10	110	0.06	1054.5
1568	3	10	110	0.06	1054.5
1569	3	10	110	0.06	1054
1570	3	10	110	0.06	1053.75
1571	3	10	110	0.06	1053.25
1572	3	10	110	0.06	1053.25
1573	3	10	110	0.06	1053
1574	3	10	110	0.06	1052.5
1575	3	10	110	0.06	1052.5
1576	3	10	110	0.06	1052
1577	3	10	110	0.06	1051.75
1578	3	10	110	0.06	1051.5
1579	3	10	110	0.06	1051.25
1580	3	10	110	0.06	1051
1581	3	10	110	0.06	1050.75
1582	3	10	110	0.06	1050.25
1583	3	10	110	0.06	1050.25
1584	3	10	110	0.06	1049.75
1585	3	10	110	0.06	1049.75
1586	3	10	110	0.06	1049.25
1587	3	10	110	0.06	1049
1588	3	10	110	0.06	1048.75
1589	3	10	110	0.06	1048.5
1590	3	10	110	0.06	1048.25
1591	3	10	110	0.06	1048
1592	3	10	110	0.06	1047.5
1593	3	10	110	0.06	1047.5
1594	3	10	110	0.06	1047.25
1595	3	10	110	0.06	1046.75
1596	3	10	110	0.06	1046.75
1597	3	10	110	0.06	1046.25
1598	3	10	110	0.06	1046
1599	3	10	110	0.06	1046
1600	3	10	110	0.06	1045.5
1601	3	10	110	0.06	1045.25
1602	3	10	110	0.06	1045
1603	3	10	110	0.06	1044.75
1604	3	10	110	0.06	1044.5
1605	3	10	110	0.06	1044.25
1606	3	10	110	0.06	1044
1607	3	10	110	0.06	1043.75
1608	3	10	110	0.06	1043.5
1609	3	10	110	0.06	1043.25
1610	3	10	110	0.06	1042.75
1611	3	10	110	0.06	1042.75
1612	3	10	110	0.06	1042.5
1613	3	10	110	0.06	1042.25
1614	3	10	110	0.06	1041.75
1615	3	10	110	0.06	1041.75
1616	3	10	110	0.06	1041.5
1617	3	10	110	0.06	1041
1618	3	10	110	0.06	1041
1619	3	10	110	0.06	1040.5
1620	3	10	110	0.06	1040.5
1621	3	10	110	0.06	1040.25
1622	3	10	110	0.06	1039.75
1623	3	10	110	0.06	1039.75
1624	3	10	110	0.06	1039.25
1625	3	10	110	0.06	1039.25
1626	3	10	110	0.06	1039
1627	3	10	110	0.06	1038.5
1628	3	10	110	0.06	1038.5
1629	3	10	110	0.06	1038
1630	3	10	110	0.06	1038
1631	3	10	110	0.06	1037.75
1632	3	10	110	0.06	1037.25
1633	3	10	110	0.06	1037.25
1634	3	10	110	0.06	1037
1635	3	10	110	0.06	1036.5
1636	3	10	110	0.06	1036.5
1637	3	10	110	0.06	1036.25
1638	3	10	110	0.06	1036
1639	3	10	110	0.06	1035.75
1640	3	10	110	0.06	1035.5
1641	3	10	110	0.06	1035.25
1642	3	10	110	0.06	1035
1643	3	10	110	0.06	1034.75
1644	3	10	110	0.06	1034.5
1645	3	10	110	0.06	1034.25
1646	3	10	110	0.06	1034
1647	3	10	110	0.06	1033.75
1648	3	10	110	0.06	1033.5
1649	3	10	110	0.06	1033.5
1650	3	10	110	0.06	1033
1651	3	10	110	0.06	1033
1652	3	10	110	0.06	1032.5
1653	3	10	110	0.06	1032.5
1654	3	10	110	0.06	1032
1655	3	10	110	0.06	1032
1656	3	10	110	0.06	1031.75
1657	3	10	110	0.06	1031.5
1658	3	10	110	0.06	1031.25
1659	3	10	110	0.06	1031
1660	3	10	110	0.06	1030.75
1661	3	10	110	0.06	1030.5
1662	3	10	110	0.06	1030.5
1663	3	10	110	0.06	1030
1664	3	10	110	0.06	1029.75
1665	3	10	110	0.06	1029.75
1666	3	10	110	0.06	1029.5
1667	3	10	110	0.06	1029.25
1668	3	10	110	0.06	1028.75
1669	3	10	110	0.06	1028.75
1670	3	10	110	0.06	1028.75
1671	3	10	110	0.06	1028.25
1672	3	10	110	0.06	1028
1673	3	10	110	0.06	1028
1674	3	10	110	0.06	1027.5
1675	3	10	110	0.06	1027.5
1676	3	10	110	0.06	1027.25
1677	3	10	110	0.06	1027
1678	3	10	110	0.06	1026.75
1679	3	10	110	0.06	1026.5
1680	3	10	110	0.06	1026.25
1681	3	10	110	0.06	1026.25
1682	3	10	110	0.06	1025.75
1683	3	10	110	0.06	1025.75
1684	3	10	110	0.06	1025.5
1685	3	10	110	0.06	1025.25
1686	3	10	110	0.06	1025
1687	3	10	110	0.06	1025
1688	3	10	110	0.06	1024.5
1689	3	10	110	0.06	1024.5
1690	3	10	110	0.06	1024.25
1691	3	10	110	0.06	1024
1692	3	10	110	0.06	1023.75
1693	3	10	110	0.06	1023.5
1694	3	10	110	0.06	1023.25
1695	3	10	110	0.06	1023.25
1696	3	10	110	0.06	1023
1697	3	10	110	0.06	1022.75
1698	3	10	110	0.06	1022.5
1699	3	10	110	0.06	1022.25
1700	3	10	110	0.06	1022.25
1701	3	10	110	0.06	1021.75
1702	3	10	110	0.06	1021.75
1703	3	10	110	0.06	1021.5
1704	3	10	110	0.06	1021.25
1705	3	10	110	0.06	1021.25
1706	3	10	110	0.06	1020.75
1707	3	10	110	0.06	1020.75
1708	3	10	110	0.06	1020.5
1709	3	10	110	0.06	1020.25
1710	3	10	110	0.06	1020.25
1711	3	10	110	0.06	1019.75
1712	3	10	110	0.06	1019.75
1713	3	10	110	0.06	1019.5
1714	3	10	110	0.06	1019.25
1715	3	10	110	0.06	1019.25
1716	3	10	110	0.06	1018.75
1717	3	10	110	0.06	1018.75
1718	3	10	110	0.06	1018.5
1719	3	10	110	0.06	1018.25
1720	3	10	110	0.06	1018.25
1721	3	10	110	0.06	1017.75
1722	3	10	110	0.06	1017.75
1723	3	10	110	0.06	1017.5
1724	3	10	110	0.06	1017.5
1725	3	10	110	0.06	1017
1726	3	10	110	0.06	1017
1727	3	10	110	0.06	1016.75
1728	3	10	110	0.06	1016.5
1729	3	10	110	0.06	1016.5
1730	3	10	110	0.06	1016.25
1731	3	10	110	0.06	1016
1732	3	10	110	0.06	1015.75
1733	3	10	110	0.06	1015.5
1734	3	10	110	0.06	1015.5
1735	3	10	110	0.06	1015.25
1736	3	10	110	0.06	1015
1737	3	10	110	0.06	1015
1738	3	10	110	0.06	1014.5
1739	3	10	110	0.06	1014.5
1740	3	10	110	0.06	1014.25
1741	3	10	110	0.06	1014.25
1742	3	10	110	0.06	1014
1743	3	10	110	0.06	1013.75
1744	3	10	110	0.06	1013.5
1745	3	10	110	0.06	1013.5
1746	3	10	110	0.06	1013
1747	3	10	110	0.06	1013
1748	3	10	110	0.06	1013
1749	3	10	110	0.06	1012.5
1750	3	10	110	0.06	1012.5
1751	3	10	110	0.06	1012.25
1752	3	10	110	0.06	1012.25
1753	3	10	110	0.06	1012
1754	3	10	110	0.06	1011.75
1755	3	10	110	0.06	1011.5
1756	3	10	110	0.06	1011.25
1757	3	10	110	0.06	1011.25
1758	3	10	110	0.06	1011
1759	3	10	110	0.06	1011
1760	3	10	110	0.06	1010.75
1761	3	10	110	0.06	1010.5
1762	3	10	110	0.06	1010.25
1763	3	10	110	0.06	1010.25
1764	3	10	110	0.06	1010
1765	3	10	110	0.06	1009.75
1766	3	10	110	0.06	1009.5
1767	3	10	110	0.06	1009.5
1768	3	10	110	0.06	1009.25
1769	3	10	110	0.06	1009.25
1770	3	10	110	0.06	1009
1771	3	10	110	0.06	1008.75
1772	3	10	110	0.06	1008.5
1773	3	10	110	0.06	1008.5
1774	3	10	110	0.06	1008.25
1775	3	10	110	0.06	1008
1776	3	10	110	0.06	1008
1777	3	10	110	0.06	1007.75
1778	3	10	110	0.06	1007.75
1779	3	10	110	0.06	1007.25
1780	3	10	110	0.06	1007.25
1781	3	10	110	0.06	1007.25
1782	3	10	110	0.06	1006.75
1783	3	10	110	0.06	1006.75
1784	3	10	110	0.06	1006.75
1785	3	10	110	0.06	1006.25
1786	3	10	110	0.06	1006.25
1787	3	10	110	0.06	1006.25
1788	3	10	110	0.06	1006
1789	3	10	110	0.06	1005.75
1790	3	10	110	0.06	1005.5
1791	3	10	110	0.06	1005.5
1792	3	10	110	0.06	1005.25
1793	3	10	110	0.06	1005
1794	3	10	110	0.06	1005
1795	3	10	110	0.06	1004.75
1796	3	10	110	0.06	1004.75
1797	3	10	110	0.06	1004.5
1798	3	10	110	0.06	1004.25
1799	3	10	110	0.06	1004.25
1800	3	10	110	0.06	1004
1801	3	10	110	0.06	1003.75
1802	3	10	110	0.06	1003.75
1803	3	10	110	0.06	1003.5
1804	3	10	110	0.06	1003.5
1805	3	10	110	0.06	1003
1806	3	10	110	0.06	1003.25
1807	3	10	110	0.06	1002.75
1808	3	10	110	0.06	1002.75
1809	3	10	110	0.06	1002.75
1810	3	10	110	0.06	1002.25
1811	3	10	110	0.06	1002.5
1812	3	10	110	0.06	1002
1813	3	10	110	0.06	1002
1814	3	10	110	0.06	1001.75
1815	3	10	110	0.06	1001.75
1816	3	10	110	0.06	1001.5
1817	3	10	110	0.06	1001.5
1818	3	10	110	0.06	1001.25
1819	3	10	110	0.06	1001
1820	3	10	110	0.06	1001
1821	3	10	110	0.06	1000.75
1822	3	10	110	0.06	1000.5
1823	3	10	110	0.06	1000.5
1824	3	10	110	0.06	1000.5
1825	3	10	110	0.06	1000
1826	3	10	110	0.06	1000
1827	3	10	110	0.06	1000
1828	3	10	110	0.06	999.75
1829	3	10	110	0.06	999.5
1830	3	10	110	0.06	999.5
1831	3	10	110	0.06	999.5
1832	3	10	110	0.06	999
1833	3	10	110	0.06	999
1834	3	10	110	0.06	999
1835	3	10	110	0.06	998.75
1836	3	10	110	0.06	998.5
1837	3	10	110	0.06	998.5
1838	3	10	110	0.06	998.25
1839	3	10	110	0.06	998.25
1840	3	10	110	0.06	998
1841	3	10	110	0.06	998
1842	3	10	110	0.06	997.75
1843	3	10	110	0.06	997.5
1844	3	10	110	0.06	997.5
1845	3	10	110	0.06	997.25
1846	3	10	110	0.06	997.25
1847	3	10	110	0.06	997
1848	3	10	110	0.06	997
1849	3	10	110	0.06	996.75
1850	3	10	110	0.06	996.75
1851	3	10	110	0.06	996.5
1852	3	10	110	0.06	996.5
1853	3	10	110	0.06	996
1854	3	10	110	0.06	996.25
1855	3	10	110	0.06	996
1856	3	10	110	0.06	995.75
1857	3	10	110	0.06	995.75
1858	3	10	110	0.06	995.5
1859	3	10	110	0.06	995.5
1860	3	10	110	0.06	995.25
1861	3	10	110	0.06	995.25
1862	3	10	110	0.06	995
1863	3	10	110	0.06	995
1864	3	10	110	0.06	994.75
1865	3	10	110	0.06	994.75
1866	3	10	110	0.06	994.5
1867	3	10	110	0.06	994.25
1868	3	10	110	0.06	994.25
1869	3	10	110	0.06	994.25
1870	3	10	110	0.06	994
1871	3	10	110	0.06	993.75
1872	3	10	110	0.06	993.75
1873	3	10	110	0.06	993.75
1874	3	10	110	0.06	993.5
1875	3	10	110	0.06	993.25
1876	3	10	110	0.06	993.25
1877	3	10	110	0.06	993.25
1878	3	10	110	0.06	993
1879	3	10	110	0.06	992.75
1880	3	10	110	0.06	992.75
1881	3	10	110	0.06	992.75
1882	3	10	110	0.06	992.5
1883	3	10	110	0.06	992.25
1884	3	10	110	0.06	992.25
1885	3	10	110	0.06	992.25
1886	3	10	110	0.06	992
1887	3	10	110	0.06	991.75
1888	3	10	110	0.06	991.75
1889	3	10	110	0.06	991.75
1890	3	10	110	0.06	991.5
1891	3	10	110	0.06	991.25
1892	3	10	110	0.06	991.25
1893	3	10	110	0.06	991.25
1894	3	10	110	0.06	991
1895	3	10	110	0.06	991
1896	3	10	110	0.06	990.75
1897	3	10	110	0.06	990.75
1898	3	10	110	0.06	990.5
1899	3	10	110	0.06	990.5
1900	3	10	110	0.06	990.25
1901	3	10	110	0.06	990.25
1902	3	10	110	0.06	990
1903	3	10	110	0.06	990
1904	3	10	110	0.06	990
1905	3	10	110	0.06	989.75
1906	3	10	110	0.06	989.5
1907	3	10	110	0.06	989.5
1908	3	10	110	0.06	989.5
1909	3	10	110	0.06	989.25
1910	3	10	110	0.06	989.25
1911	3	10	110	0.06	989
1912	3	10	110	0.06	989
1913	3	10	110	0.06	988.75
1914	3	10	110	0.06	988.75
1915	3	10	110	0.06	988.75
1916	3	10	110	0.06	988.5
1917	3	10	110	0.06	988.25
1918	3	10	110	0.06	988.25
1919	3	10	110	0.06	988.25
1920	3	10	110	0.06	988
1921	3	10	110	0.06	988
1922	3	10	110	0.06	988
1923	3	10	110	0.06	987.75
1924	3	10	110	0.06	987.5
1925	3	10	110	0.06	987.5
1926	3	10	110	0.06	987.5
1927	3	10	110	0.06	987.25
1928	3	10	110	0.06	987.25
1929	3	10	110	0.06	987
1930	3	10	110	0.06	987
1931	3	10	110	0.06	986.75
1932	3	10	110	0.06	986.75
1933	3	10	110	0.06	986.75
1934	3	10	110	0.06	986.5
1935	3	10	110	0.06	986.5
1936	3	10	110	0.06	986.25
1937	3	10	110	0.06	986.25
1938	3	10	110	0.06	986.25
1939	3	10	110	0.06	986
1940	3	10	110	0.06	985.75
1941	3	10	110	0.06	986
1942	3	10	110	0.06	985.75
1943	3	10	110	0.06	985.5
1944	3	10	110	0.06	985.5
1945	3	10	110	0.06	985.5
1946	3	10	110	0.06	985.25
1947	3	10	110	0.06	985.25
1948	3	10	110	0.06	985
1949	3	10	110	0.06	985
1950	3	10	110	0.06	985
1951	3	10	110	0.06	984.75
1952	3	10	110	0.06	984.75
1953	3	10	110	0.06	984.5
1954	3	10	110	0.06	984.5
1955	3	10	110	0.06	984.5
1956	3	10	110	0.06	984.25
1957	3	10	110	0.06	984.25
1958	3	10	110	0.06	984
1959	3	10	110	0.06	984
1960	3	10	110	0.06	984
1961	3	10	110	0.06	983.75
1962	3	10	110	0.06	983.75
1963	3	10	110	0.06	983.5
1964	3	10	110	0.06	983.75
1965	3	10	110	0.06	983.25
1966	3	10	110	0.06	983.5
1967	3	10	110	0.06	983.25
1968	3	10	110	0.06	983
1969	3	10	110	0.06	983
1970	3	10	110	0.06	983
1971	3	10	110	0.06	983
1972	3	10	110	0.06	982.75
1973	3	10	110	0.06	982.5
1974	3	10	110	0.06	982.75
1975	3	10	110	0.06	982.5
1976	3	10	110	0.06	982.25
1977	3	10	110	0.06	982.25
1978	3	10	110	0.06	982.25
1979	3	10	110	0.06	982.25
1980	3	10	110	0.06	982
1981	3	10	110	0.06	981.75
1982	3	10	110	0.06	982
1983	3	10	110	0.06	981.75
1984	3	10	110	0.06	981.75
1985	3	10	110	0.06	981.5
1986	3	10	110	0.06	981.5
1987	3	10	110	0.06	981.25
1988	3	10	110	0.06	981.5
1989	3	10	110	0.06	981
1990	3	10	110	0.06	981.25
1991	3	10	110	0.06	981
1992	3	10	110	0.06	981
1993	3	10	110	0.06	981
1994	3	10	110	0.06	980.75
1995	3	10	110	0.06	980.5
1996	3	10	110	0.06	980.75
1997	3	10	110	0.06	980.5
1998	3	10	110	0.06	980.5
1999	3	10	110	0.06	980.25
[truncated: 40,001 more rows]
